# Supplementary material for: Mirror, Peephole and Video – The Role of Contiguity in Children’s Perception of Reference in Iconic Signs
Source: Front Psychol. 2020 Jul 14;11:1622. doi: 10.3389/fpsyg.2020.01622 (PMC7371794; doi:10.3389/fpsyg.2020.01622)
Supplement: Supplementary file 1 [file Data_Sheet_1.CSV]

child	gender	condition	target	choice	correct	trial	block	blocktrial
1	girl	base	left	left	1	0	0	0
1	girl	base	right	right	1	1	0	0.142857142857143
1	girl	base	right	right	1	2	0	0.285714285714286
1	girl	base	left	left	1	3	0	0.428571428571429
1	girl	base	right	left	0	4	0	0.571428571428571
1	girl	base	left	left	1	5	0	0.714285714285714
1	girl	base	left	left	1	6	0	0.857142857142857
1	girl	base	right	left	0	7	0	1
1	girl	stream	right	right	1	8	1	0
1	girl	stream	left	left	1	9	1	0.142857142857143
1	girl	stream	left	left	1	10	1	0.285714285714286
1	girl	stream	right	right	1	11	1	0.428571428571429
1	girl	stream	left	left	1	12	1	0.571428571428571
1	girl	stream	right	right	1	13	1	0.714285714285714
1	girl	stream	right	right	1	14	1	0.857142857142857
1	girl	stream	left	right	0	15	1	1
1	girl	mirror	right	right	1	16	2	0
1	girl	mirror	left	left	1	17	2	0.142857142857143
1	girl	mirror	left	left	1	18	2	0.285714285714286
1	girl	mirror	right	right	1	19	2	0.428571428571429
1	girl	mirror	left	left	1	20	2	0.571428571428571
1	girl	mirror	right	left	0	21	2	0.714285714285714
1	girl	mirror	left	left	1	22	2	0.857142857142857
1	girl	mirror	right	right	1	23	2	1
2	boy	base	right	right	1	0	0	0
2	boy	base	left	left	1	1	0	0.142857142857143
2	boy	base	left	left	1	2	0	0.285714285714286
2	boy	base	right	left	0	3	0	0.428571428571429
2	boy	base	right	right	1	4	0	0.571428571428571
2	boy	base	left	left	1	5	0	0.714285714285714
2	boy	base	right	right	1	6	0	0.857142857142857
2	boy	base	left	left	1	7	0	1
2	boy	stream	right	right	1	8	1	0
2	boy	stream	left	right	0	9	1	0.142857142857143
2	boy	stream	right	right	1	10	1	0.285714285714286
2	boy	stream	left	left	1	11	1	0.428571428571429
2	boy	stream	left	left	1	12	1	0.571428571428571
2	boy	stream	right	left	0	13	1	0.714285714285714
2	boy	stream	left	left	1	14	1	0.857142857142857
2	boy	stream	right	right	1	15	1	1
2	boy	mirror	left	left	1	16	2	0
2	boy	mirror	right	left	0	17	2	0.142857142857143
2	boy	mirror	left	left	1	18	2	0.285714285714286
2	boy	mirror	left	left	1	19	2	0.428571428571429
2	boy	mirror	right	left	0	20	2	0.571428571428571
2	boy	mirror	left	left	1	21	2	0.714285714285714
2	boy	mirror	right	left	0	22	2	0.857142857142857
2	boy	mirror	right	left	0	23	2	1
3	girl	base	left	left	1	0	0	0
3	girl	base	right	right	1	1	0	0.142857142857143
3	girl	base	right	right	1	2	0	0.285714285714286
3	girl	base	left	right	0	3	0	0.428571428571429
3	girl	base	right	right	1	4	0	0.571428571428571
3	girl	base	left	right	0	5	0	0.714285714285714
3	girl	base	left	right	0	6	0	0.857142857142857
3	girl	base	right	right	1	7	0	1
3	girl	mirror	right	left	0	8	1	0
3	girl	mirror	left	right	0	9	1	0.142857142857143
3	girl	mirror	left	left	1	10	1	0.285714285714286
3	girl	mirror	right	left	0	11	1	0.428571428571429
3	girl	mirror	left	NA	0	12	1	0.571428571428571
3	girl	mirror	right	NA	0	13	1	0.714285714285714
3	girl	mirror	right	NA	0	14	1	0.857142857142857
3	girl	mirror	left	NA	0	15	1	1
3	girl	pre-rec	right	right	1	16	2	0
3	girl	pre-rec	left	right	0	17	2	0.142857142857143
3	girl	pre-rec	left	left	1	18	2	0.285714285714286
3	girl	pre-rec	right	left	0	19	2	0.428571428571429
3	girl	pre-rec	left	right	0	20	2	0.571428571428571
3	girl	pre-rec	right	right	1	21	2	0.714285714285714
3	girl	pre-rec	left	left	1	22	2	0.857142857142857
3	girl	pre-rec	right	left	0	23	2	1
4	boy	base	left	left	1	0	0	0
4	boy	base	right	right	1	1	0	0.142857142857143
4	boy	base	right	right	1	2	0	0.285714285714286
4	boy	base	left	right	0	3	0	0.428571428571429
4	boy	base	right	left	0	4	0	0.571428571428571
4	boy	base	left	left	1	5	0	0.714285714285714
4	boy	base	left	left	1	6	0	0.857142857142857
4	boy	base	right	right	1	7	0	1
4	boy	mirror	right	right	1	8	1	0
4	boy	mirror	left	right	0	9	1	0.142857142857143
4	boy	mirror	left	NA	0	10	1	0.285714285714286
4	boy	mirror	right	left	0	11	1	0.428571428571429
4	boy	mirror	left	right	0	12	1	0.571428571428571
4	boy	mirror	right	left	0	13	1	0.714285714285714
4	boy	mirror	right	right	1	14	1	0.857142857142857
4	boy	mirror	left	right	0	15	1	1
4	boy	stream	right	right	1	16	2	0
4	boy	stream	left	right	0	17	2	0.142857142857143
4	boy	stream	left	left	1	18	2	0.285714285714286
4	boy	stream	right	right	0	19	2	0.428571428571429
4	boy	stream	left	left	1	20	2	0.571428571428571
4	boy	stream	right	right	0	21	2	0.714285714285714
4	boy	stream	left	left	1	22	2	0.857142857142857
4	boy	stream	right	left	0	23	2	1
5	boy	base	left	right	0	0	0	0
5	boy	base	left	left	1	1	0	0.142857142857143
5	boy	base	right	right	0	2	0	0.285714285714286
5	boy	base	left	left	1	3	0	0.428571428571429
5	boy	base	right	right	1	4	0	0.571428571428571
5	boy	base	right	left	0	5	0	0.714285714285714
5	boy	base	left	left	1	6	0	0.857142857142857
5	boy	base	right	right	1	7	0	1
5	boy	stream	right	left	0	8	1	0
5	boy	stream	left	left	1	9	1	0.142857142857143
5	boy	stream	right	left	0	10	1	0.285714285714286
5	boy	stream	right	right	1	11	1	0.428571428571429
5	boy	stream	left	left	1	12	1	0.571428571428571
5	boy	stream	right	left	0	13	1	0.714285714285714
5	boy	stream	left	right	0	14	1	0.857142857142857
5	boy	stream	left	right	0	15	1	1
5	boy	mirror	right	right	1	16	2	0
5	boy	mirror	left	right	0	17	2	0.142857142857143
5	boy	mirror	right	right	1	18	2	0.285714285714286
5	boy	mirror	right	right	1	19	2	0.428571428571429
5	boy	mirror	left	left	1	20	2	0.571428571428571
5	boy	mirror	left	right	0	21	2	0.714285714285714
5	boy	mirror	right	right	1	22	2	0.857142857142857
5	boy	mirror	left	right	0	23	2	1
6	girl	base	left	left	1	0	0	0
6	girl	base	right	right	1	1	0	0.142857142857143
6	girl	base	right	right	1	2	0	0.285714285714286
6	girl	base	left	left	1	3	0	0.428571428571429
6	girl	base	right	right	1	4	0	0.571428571428571
6	girl	base	left	left	1	5	0	0.714285714285714
6	girl	base	left	left	1	6	0	0.857142857142857
6	girl	base	right	right	1	7	0	1
6	girl	stream	right	left	0	8	1	0
6	girl	stream	left	left	1	9	1	0.142857142857143
6	girl	stream	left	left	1	10	1	0.285714285714286
6	girl	stream	right	left	0	11	1	0.428571428571429
6	girl	stream	left	left	1	12	1	0.571428571428571
6	girl	stream	right	right	1	13	1	0.714285714285714
6	girl	stream	right	right	1	14	1	0.857142857142857
6	girl	stream	left	left	1	15	1	1
6	girl	pre-rec	right	right	1	16	2	0
6	girl	pre-rec	left	left	1	17	2	0.142857142857143
6	girl	pre-rec	left	left	1	18	2	0.285714285714286
6	girl	pre-rec	right	left	0	19	2	0.428571428571429
6	girl	pre-rec	left	right	0	20	2	0.571428571428571
6	girl	pre-rec	right	right	1	21	2	0.714285714285714
6	girl	pre-rec	left	left	1	22	2	0.857142857142857
6	girl	pre-rec	right	right	1	23	2	1
7	boy	base	right	right	1	0	0	0
7	boy	base	left	left	1	1	0	0.142857142857143
7	boy	base	left	right	0	2	0	0.285714285714286
7	boy	base	right	left	0	3	0	0.428571428571429
7	boy	base	right	right	1	4	0	0.571428571428571
7	boy	base	left	left	1	5	0	0.714285714285714
7	boy	base	right	right	1	6	0	0.857142857142857
7	boy	base	left	left	1	7	0	1
7	boy	stream	right	left	0	8	1	0
7	boy	stream	left	right	0	9	1	0.142857142857143
7	boy	stream	right	right	1	10	1	0.285714285714286
7	boy	stream	left	left	1	11	1	0.428571428571429
7	boy	stream	left	left	1	12	1	0.571428571428571
7	boy	stream	right	right	1	13	1	0.714285714285714
7	boy	stream	left	left	1	14	1	0.857142857142857
7	boy	stream	right	right	1	15	1	1
7	boy	pre-rec	left	right	0	16	2	0
7	boy	pre-rec	right	left	0	17	2	0.142857142857143
7	boy	pre-rec	left	right	0	18	2	0.285714285714286
7	boy	pre-rec	left	right	0	19	2	0.428571428571429
7	boy	pre-rec	right	right	1	20	2	0.571428571428571
7	boy	pre-rec	left	right	0	21	2	0.714285714285714
7	boy	pre-rec	right	right	1	22	2	0.857142857142857
7	boy	pre-rec	right	left	0	23	2	1
8	boy	base	right	right	1	0	0	0
8	boy	base	left	left	1	1	0	0.142857142857143
8	boy	base	left	left	1	2	0	0.285714285714286
8	boy	base	right	left	0	3	0	0.428571428571429
8	boy	base	right	right	1	4	0	0.571428571428571
8	boy	base	left	left	1	5	0	0.714285714285714
8	boy	base	right	right	1	6	0	0.857142857142857
8	boy	base	left	left	1	7	0	1
8	boy	mirror	right	left	0	8	1	0
8	boy	mirror	left	right	0	9	1	0.142857142857143
8	boy	mirror	right	right	1	10	1	0.285714285714286
8	boy	mirror	left	right	0	11	1	0.428571428571429
8	boy	mirror	left	left	1	12	1	0.571428571428571
8	boy	mirror	right	left	0	13	1	0.714285714285714
8	boy	mirror	left	right	0	14	1	0.857142857142857
8	boy	mirror	right	left	0	15	1	1
8	boy	pre-rec	left	left	1	16	2	0
8	boy	pre-rec	right	left	0	17	2	0.142857142857143
8	boy	pre-rec	left	right	0	18	2	0.285714285714286
8	boy	pre-rec	left	left	1	19	2	0.428571428571429
8	boy	pre-rec	right	right	1	20	2	0.571428571428571
8	boy	pre-rec	left	left	1	21	2	0.714285714285714
8	boy	pre-rec	right	right	1	22	2	0.857142857142857
8	boy	pre-rec	right	right	1	23	2	1
9	boy	base	right	right	1	0	0	0
9	boy	base	left	left	1	1	0	0.142857142857143
9	boy	base	left	left	1	2	0	0.285714285714286
9	boy	base	right	right	1	3	0	0.428571428571429
9	boy	base	right	right	1	4	0	0.571428571428571
9	boy	base	left	left	1	5	0	0.714285714285714
9	boy	base	right	right	1	6	0	0.857142857142857
9	boy	base	left	right	0	7	0	1
9	boy	mirror	right	left	0	8	1	0
9	boy	mirror	left	left	1	9	1	0.142857142857143
9	boy	mirror	right	left	0	10	1	0.285714285714286
9	boy	mirror	left	right	0	11	1	0.428571428571429
9	boy	mirror	left	left	1	12	1	0.571428571428571
9	boy	mirror	right	left	0	13	1	0.714285714285714
9	boy	mirror	left	right	0	14	1	0.857142857142857
9	boy	mirror	right	left	0	15	1	1
9	boy	stream	left	left	1	16	2	0
9	boy	stream	right	left	0	17	2	0.142857142857143
9	boy	stream	left	left	1	18	2	0.285714285714286
9	boy	stream	left	left	1	19	2	0.428571428571429
9	boy	stream	right	left	0	20	2	0.571428571428571
9	boy	stream	left	left	1	21	2	0.714285714285714
9	boy	stream	right	left	0	22	2	0.857142857142857
9	boy	stream	right	right	1	23	2	1
10	girl	base	left	left	1	0	0	0
10	girl	base	left	left	1	1	0	0.142857142857143
10	girl	base	right	left	0	2	0	0.285714285714286
10	girl	base	left	left	1	3	0	0.428571428571429
10	girl	base	right	right	1	4	0	0.571428571428571
10	girl	base	right	right	1	5	0	0.714285714285714
10	girl	base	left	left	1	6	0	0.857142857142857
10	girl	base	right	right	1	7	0	1
10	girl	mirror	right	right	1	8	1	0
10	girl	mirror	left	left	1	9	1	0.142857142857143
10	girl	mirror	right	left	0	10	1	0.285714285714286
10	girl	mirror	right	right	1	11	1	0.428571428571429
10	girl	mirror	left	right	0	12	1	0.571428571428571
10	girl	mirror	right	right	1	13	1	0.714285714285714
10	girl	mirror	left	left	1	14	1	0.857142857142857
10	girl	mirror	left	right	0	15	1	1
10	girl	pre-rec	right	left	0	16	2	0
10	girl	pre-rec	left	right	0	17	2	0.142857142857143
10	girl	pre-rec	right	right	1	18	2	0.285714285714286
10	girl	pre-rec	right	left	0	19	2	0.428571428571429
10	girl	pre-rec	left	left	1	20	2	0.571428571428571
10	girl	pre-rec	left	right	0	21	2	0.714285714285714
10	girl	pre-rec	right	right	1	22	2	0.857142857142857
10	girl	pre-rec	left	left	1	23	2	1
11	girl	base	left	left	1	0	0	0
11	girl	base	left	left	1	1	0	0.142857142857143
11	girl	base	right	right	1	2	0	0.285714285714286
11	girl	base	left	left	1	3	0	0.428571428571429
11	girl	base	right	left	0	4	0	0.571428571428571
11	girl	base	right	right	1	5	0	0.714285714285714
11	girl	base	right	right	1	6	0	0.857142857142857
11	girl	base	right	left	0	7	0	1
11	girl	mirror	right	left	0	8	1	0
11	girl	mirror	left	left	1	9	1	0.142857142857143
11	girl	mirror	right	right	1	10	1	0.285714285714286
11	girl	mirror	right	left	0	11	1	0.428571428571429
11	girl	mirror	left	left	1	12	1	0.571428571428571
11	girl	mirror	right	right	1	13	1	0.714285714285714
11	girl	mirror	left	right	0	14	1	0.857142857142857
11	girl	mirror	left	right	0	15	1	1
11	girl	stream	right	left	0	16	2	0
11	girl	stream	left	left	1	17	2	0.142857142857143
11	girl	stream	right	left	0	18	2	0.285714285714286
11	girl	stream	right	right	1	19	2	0.428571428571429
11	girl	stream	left	right	0	20	2	0.571428571428571
11	girl	stream	left	left	1	21	2	0.714285714285714
11	girl	stream	right	left	0	22	2	0.857142857142857
11	girl	stream	left	left	1	23	2	1
12	girl	base	left	left	1	0	0	0
12	girl	base	left	left	1	1	0	0.142857142857143
12	girl	base	right	left	0	2	0	0.285714285714286
12	girl	base	left	left	1	3	0	0.428571428571429
12	girl	base	right	right	1	4	0	0.571428571428571
12	girl	base	right	right	1	5	0	0.714285714285714
12	girl	base	left	left	1	6	0	0.857142857142857
12	girl	base	right	right	1	7	0	1
12	girl	stream	right	left	0	8	1	0
12	girl	stream	left	left	1	9	1	0.142857142857143
12	girl	stream	right	left	0	10	1	0.285714285714286
12	girl	stream	right	right	1	11	1	0.428571428571429
12	girl	stream	left	right	0	12	1	0.571428571428571
12	girl	stream	right	left	0	13	1	0.714285714285714
12	girl	stream	left	left	1	14	1	0.857142857142857
12	girl	stream	left	left	1	15	1	1
12	girl	pre-rec	right	left	0	16	2	0
12	girl	pre-rec	left	right	0	17	2	0.142857142857143
12	girl	pre-rec	right	right	1	18	2	0.285714285714286
12	girl	pre-rec	right	left	0	19	2	0.428571428571429
12	girl	pre-rec	left	right	0	20	2	0.571428571428571
12	girl	pre-rec	left	right	0	21	2	0.714285714285714
12	girl	pre-rec	right	right	1	22	2	0.857142857142857
12	girl	pre-rec	left	right	0	23	2	1
13	boy	base	left	left	1	0	0	0
13	boy	base	right	right	1	1	0	0.142857142857143
13	boy	base	right	left	0	2	0	0.285714285714286
13	boy	base	left	left	1	3	0	0.428571428571429
13	boy	base	right	right	1	4	0	0.571428571428571
13	boy	base	left	left	1	5	0	0.714285714285714
13	boy	base	left	left	1	6	0	0.857142857142857
13	boy	base	right	left	0	7	0	1
13	boy	pre-rec	right	left	0	8	1	0
13	boy	pre-rec	left	left	1	9	1	0.142857142857143
13	boy	pre-rec	left	left	1	10	1	0.285714285714286
13	boy	pre-rec	right	left	0	11	1	0.428571428571429
13	boy	pre-rec	left	right	0	12	1	0.571428571428571
13	boy	pre-rec	right	left	0	13	1	0.714285714285714
13	boy	pre-rec	right	right	1	14	1	0.857142857142857
13	boy	pre-rec	left	left	1	15	1	1
13	boy	stream	right	left	0	16	2	0
13	boy	stream	left	left	1	17	2	0.142857142857143
13	boy	stream	left	left	1	18	2	0.285714285714286
13	boy	stream	right	right	1	19	2	0.428571428571429
13	boy	stream	left	left	1	20	2	0.571428571428571
13	boy	stream	right	right	1	21	2	0.714285714285714
13	boy	stream	left	left	1	22	2	0.857142857142857
13	boy	stream	right	left	0	23	2	1
14	girl	base	left	left	1	0	0	0
14	girl	base	right	left	0	1	0	0.142857142857143
14	girl	base	right	right	1	2	0	0.285714285714286
14	girl	base	left	left	1	3	0	0.428571428571429
14	girl	base	right	right	1	4	0	0.571428571428571
14	girl	base	left	left	1	5	0	0.714285714285714
14	girl	base	left	left	1	6	0	0.857142857142857
14	girl	base	right	left	0	7	0	1
14	girl	pre-rec	right	right	1	8	1	0
14	girl	pre-rec	left	left	1	9	1	0.142857142857143
14	girl	pre-rec	left	left	1	10	1	0.285714285714286
14	girl	pre-rec	right	right	1	11	1	0.428571428571429
14	girl	pre-rec	left	right	0	12	1	0.571428571428571
14	girl	pre-rec	right	left	0	13	1	0.714285714285714
14	girl	pre-rec	right	left	0	14	1	0.857142857142857
14	girl	pre-rec	left	right	0	15	1	1
14	girl	mirror	right	left	0	16	2	0
14	girl	mirror	left	left	1	17	2	0.142857142857143
14	girl	mirror	left	left	1	18	2	0.285714285714286
14	girl	mirror	right	left	0	19	2	0.428571428571429
14	girl	mirror	left	right	0	20	2	0.571428571428571
14	girl	mirror	right	right	1	21	2	0.714285714285714
14	girl	mirror	left	left	1	22	2	0.857142857142857
14	girl	mirror	right	left	0	23	2	1
15	girl	base	right	right	1	0	0	0
15	girl	base	left	right	0	1	0	0.142857142857143
15	girl	base	left	left	1	2	0	0.285714285714286
15	girl	base	right	right	1	3	0	0.428571428571429
15	girl	base	right	right	1	4	0	0.571428571428571
15	girl	base	left	left	1	5	0	0.714285714285714
15	girl	base	right	right	1	6	0	0.857142857142857
15	girl	base	left	left	1	7	0	1
15	girl	pre-rec	right	left	0	8	1	0
15	girl	pre-rec	left	right	0	9	1	0.142857142857143
15	girl	pre-rec	right	right	1	10	1	0.285714285714286
15	girl	pre-rec	left	right	0	11	1	0.428571428571429
15	girl	pre-rec	left	right	0	12	1	0.571428571428571
15	girl	pre-rec	right	right	1	13	1	0.714285714285714
15	girl	pre-rec	left	right	0	14	1	0.857142857142857
15	girl	pre-rec	right	left	0	15	1	1
15	girl	mirror	left	left	1	16	2	0
15	girl	mirror	right	left	0	17	2	0.142857142857143
15	girl	mirror	left	left	1	18	2	0.285714285714286
15	girl	mirror	left	left	1	19	2	0.428571428571429
15	girl	mirror	right	right	1	20	2	0.571428571428571
15	girl	mirror	left	right	0	21	2	0.714285714285714
15	girl	mirror	right	right	1	22	2	0.857142857142857
15	girl	mirror	right	right	1	23	2	1
16	girl	base	right	right	1	0	0	0
16	girl	base	left	right	0	1	0	0.142857142857143
16	girl	base	left	right	0	2	0	0.285714285714286
16	girl	base	right	right	1	3	0	0.428571428571429
16	girl	base	right	left	0	4	0	0.571428571428571
16	girl	base	left	left	1	5	0	0.714285714285714
16	girl	base	right	right	1	6	0	0.857142857142857
16	girl	base	left	right	0	7	0	1
16	girl	stream	right	right	1	8	1	0
16	girl	stream	left	right	0	9	1	0.142857142857143
16	girl	stream	right	right	1	10	1	0.285714285714286
16	girl	stream	right	right	1	11	1	0.428571428571429
16	girl	stream	left	left	1	12	1	0.571428571428571
16	girl	stream	left	right	0	13	1	0.714285714285714
16	girl	stream	right	right	1	14	1	0.857142857142857
16	girl	stream	left	right	0	15	1	1
16	girl	mirror	right	right	1	16	2	0
16	girl	mirror	right	right	1	17	2	0.142857142857143
16	girl	mirror	left	right	0	18	2	0.285714285714286
16	girl	mirror	right	right	1	19	2	0.428571428571429
16	girl	mirror	left	right	0	20	2	0.571428571428571
16	girl	mirror	left	left	1	21	2	0.714285714285714
16	girl	mirror	right	left	0	22	2	0.857142857142857
16	girl	mirror	right	right	1	23	2	1
17	girl	base	right	right	1	0	0	0
17	girl	base	left	left	1	1	0	0.142857142857143
17	girl	base	left	left	1	2	0	0.285714285714286
17	girl	base	right	right	1	3	0	0.428571428571429
17	girl	base	right	left	0	4	0	0.571428571428571
17	girl	base	left	right	0	5	0	0.714285714285714
17	girl	base	right	right	1	6	0	0.857142857142857
17	girl	base	left	right	0	7	0	1
17	girl	pre-rec	right	right	1	8	1	0
17	girl	pre-rec	left	right	0	9	1	0.142857142857143
17	girl	pre-rec	right	left	0	10	1	0.285714285714286
17	girl	pre-rec	left	right	0	11	1	0.428571428571429
17	girl	pre-rec	left	left	1	12	1	0.571428571428571
17	girl	pre-rec	right	right	1	13	1	0.714285714285714
17	girl	pre-rec	left	right	0	14	1	0.857142857142857
17	girl	pre-rec	right	right	1	15	1	1
17	girl	stream	left	left	1	16	2	0
17	girl	stream	right	right	1	17	2	0.142857142857143
17	girl	stream	left	left	1	18	2	0.285714285714286
17	girl	stream	left	left	1	19	2	0.428571428571429
17	girl	stream	right	left	0	20	2	0.571428571428571
17	girl	stream	left	left	1	21	2	0.714285714285714
17	girl	stream	right	right	1	22	2	0.857142857142857
17	girl	stream	right	right	1	23	2	1
18	boy	base	left	left	1	0	0	0
18	boy	base	left	left	1	1	0	0.142857142857143
18	boy	base	right	right	1	2	0	0.285714285714286
18	boy	base	left	right	0	3	0	0.428571428571429
18	boy	base	right	right	1	4	0	0.571428571428571
18	boy	base	right	right	1	5	0	0.714285714285714
18	boy	base	left	right	0	6	0	0.857142857142857
18	boy	base	right	right	1	7	0	1
18	boy	pre-rec	right	right	1	8	1	0
18	boy	pre-rec	left	right	0	9	1	0.142857142857143
18	boy	pre-rec	right	right	1	10	1	0.285714285714286
18	boy	pre-rec	right	right	1	11	1	0.428571428571429
18	boy	pre-rec	left	left	1	12	1	0.571428571428571
18	boy	pre-rec	right	right	1	13	1	0.714285714285714
18	boy	pre-rec	left	right	0	14	1	0.857142857142857
18	boy	pre-rec	left	right	0	15	1	1
18	boy	stream	right	right	1	16	2	0
18	boy	stream	left	right	0	17	2	0.142857142857143
18	boy	stream	right	left	0	18	2	0.285714285714286
18	boy	stream	right	right	1	19	2	0.428571428571429
18	boy	stream	left	left	1	20	2	0.571428571428571
18	boy	stream	left	left	1	21	2	0.714285714285714
18	boy	stream	right	right	1	22	2	0.857142857142857
18	boy	stream	left	right	0	23	2	1
20	girl	base	right	right	1	0	0	0
20	girl	base	left	left	1	1	0	0.142857142857143
20	girl	base	left	left	1	2	0	0.285714285714286
20	girl	base	right	left	0	3	0	0.428571428571429
20	girl	base	right	left	0	4	0	0.571428571428571
20	girl	base	left	left	1	5	0	0.714285714285714
20	girl	base	right	left	0	6	0	0.857142857142857
20	girl	base	left	left	1	7	0	1
20	girl	mirror	right	left	0	8	1	0
20	girl	mirror	left	NA	0	9	1	0.142857142857143
20	girl	mirror	right	left	0	10	1	0.285714285714286
20	girl	mirror	right	left	0	11	1	0.428571428571429
20	girl	mirror	left	right	0	12	1	0.571428571428571
20	girl	mirror	left	left	1	13	1	0.714285714285714
20	girl	mirror	right	left	0	14	1	0.857142857142857
20	girl	mirror	left	left	1	15	1	1
20	girl	stream	right	left	0	16	2	0
20	girl	stream	right	right	1	17	2	0.142857142857143
20	girl	stream	left	right	0	18	2	0.285714285714286
20	girl	stream	right	right	1	19	2	0.428571428571429
20	girl	stream	left	left	1	20	2	0.571428571428571
20	girl	stream	left	left	1	21	2	0.714285714285714
20	girl	stream	right	left	0	22	2	0.857142857142857
20	girl	stream	left	left	1	23	2	1
21	girl	base	left	right	0	0	0	0
21	girl	base	left	left	1	1	0	0.142857142857143
21	girl	base	right	right	1	2	0	0.285714285714286
21	girl	base	left	left	1	3	0	0.428571428571429
21	girl	base	right	right	1	4	0	0.571428571428571
21	girl	base	left	left	1	5	0	0.714285714285714
21	girl	base	right	left	0	6	0	0.857142857142857
21	girl	base	right	right	1	7	0	1
21	girl	mirror	left	right	0	8	1	0
21	girl	mirror	right	right	1	9	1	0.142857142857143
21	girl	mirror	left	left	1	10	1	0.285714285714286
21	girl	mirror	left	left	1	11	1	0.428571428571429
21	girl	mirror	right	left	0	12	1	0.571428571428571
21	girl	mirror	left	right	0	13	1	0.714285714285714
21	girl	mirror	right	left	0	14	1	0.857142857142857
21	girl	mirror	right	right	1	15	1	1
21	girl	stream	left	left	1	16	2	0
21	girl	stream	right	right	1	17	2	0.142857142857143
21	girl	stream	right	right	1	18	2	0.285714285714286
21	girl	stream	left	left	1	19	2	0.428571428571429
21	girl	stream	right	right	1	20	2	0.571428571428571
21	girl	stream	left	left	1	21	2	0.714285714285714
21	girl	stream	right	left	0	22	2	0.857142857142857
21	girl	stream	left	left	1	23	2	1
22	girl	base	left	left	1	0	0	0
22	girl	base	left	left	1	1	0	0.142857142857143
22	girl	base	right	left	0	2	0	0.285714285714286
22	girl	base	left	left	1	3	0	0.428571428571429
22	girl	base	right	right	1	4	0	0.571428571428571
22	girl	base	right	right	1	5	0	0.714285714285714
22	girl	base	left	left	1	6	0	0.857142857142857
22	girl	base	right	right	1	7	0	1
22	girl	pre-rec	right	left	0	8	1	0
22	girl	pre-rec	left	left	1	9	1	0.142857142857143
22	girl	pre-rec	right	right	1	10	1	0.285714285714286
22	girl	pre-rec	right	right	1	11	1	0.428571428571429
22	girl	pre-rec	left	left	1	12	1	0.571428571428571
22	girl	pre-rec	right	NA	0	13	1	0.714285714285714
22	girl	pre-rec	left	left	1	14	1	0.857142857142857
22	girl	pre-rec	left	right	0	15	1	1
22	girl	mirror	right	left	0	16	2	0
22	girl	mirror	left	NA	0	17	2	0.142857142857143
22	girl	mirror	right	right	1	18	2	0.285714285714286
22	girl	mirror	right	left	0	19	2	0.428571428571429
22	girl	mirror	left	right	0	20	2	0.571428571428571
22	girl	mirror	left	left	1	21	2	0.714285714285714
22	girl	mirror	right	right	1	22	2	0.857142857142857
22	girl	mirror	left	right	0	23	2	1
23	boy	base	right	right	1	0	0	0
23	boy	base	left	left	1	1	0	0.142857142857143
23	boy	base	left	left	1	2	0	0.285714285714286
23	boy	base	right	right	1	3	0	0.428571428571429
23	boy	base	right	right	1	4	0	0.571428571428571
23	boy	base	left	left	1	5	0	0.714285714285714
23	boy	base	right	right	1	6	0	0.857142857142857
23	boy	base	left	left	1	7	0	1
23	boy	pre-rec	right	right	1	8	1	0
23	boy	pre-rec	left	left	1	9	1	0.142857142857143
23	boy	pre-rec	right	right	1	10	1	0.285714285714286
23	boy	pre-rec	right	right	1	11	1	0.428571428571429
23	boy	pre-rec	left	left	1	12	1	0.571428571428571
23	boy	pre-rec	left	left	1	13	1	0.714285714285714
23	boy	pre-rec	right	left	0	14	1	0.857142857142857
23	boy	pre-rec	left	left	1	15	1	1
23	boy	mirror	right	right	1	16	2	0
23	boy	mirror	right	right	1	17	2	0.142857142857143
23	boy	mirror	left	right	0	18	2	0.285714285714286
23	boy	mirror	right	right	1	19	2	0.428571428571429
23	boy	mirror	left	left	1	20	2	0.571428571428571
23	boy	mirror	left	left	1	21	2	0.714285714285714
23	boy	mirror	right	left	0	22	2	0.857142857142857
23	boy	mirror	left	left	1	23	2	1
24	boy	base	left	left	1	0	0	0
24	boy	base	left	left	1	1	0	0.142857142857143
24	boy	base	right	left	0	2	0	0.285714285714286
24	boy	base	left	left	1	3	0	0.428571428571429
24	boy	base	right	right	1	4	0	0.571428571428571
24	boy	base	left	left	1	5	0	0.714285714285714
24	boy	base	right	right	1	6	0	0.857142857142857
24	boy	base	right	left	0	7	0	1
24	boy	stream	left	left	1	8	1	0
24	boy	stream	right	right	1	9	1	0.142857142857143
24	boy	stream	left	left	1	10	1	0.285714285714286
24	boy	stream	left	right	0	11	1	0.428571428571429
24	boy	stream	right	right	1	12	1	0.571428571428571
24	boy	stream	left	left	1	13	1	0.714285714285714
24	boy	stream	right	right	1	14	1	0.857142857142857
24	boy	stream	right	left	0	15	1	1
24	boy	mirror	left	right	0	16	2	0
24	boy	mirror	right	left	0	17	2	0.142857142857143
24	boy	mirror	right	left	0	18	2	0.285714285714286
24	boy	mirror	left	left	1	19	2	0.428571428571429
24	boy	mirror	right	right	1	20	2	0.571428571428571
24	boy	mirror	left	right	0	21	2	0.714285714285714
24	boy	mirror	right	right	1	22	2	0.857142857142857
24	boy	mirror	left	left	1	23	2	1
25	girl	base	right	left	0	0	0	0
25	girl	base	left	left	1	1	0	0.142857142857143
25	girl	base	left	left	1	2	0	0.285714285714286
25	girl	base	right	right	1	3	0	0.428571428571429
25	girl	base	right	right	1	4	0	0.571428571428571
25	girl	base	left	left	1	5	0	0.714285714285714
25	girl	base	right	left	0	6	0	0.857142857142857
25	girl	base	left	left	1	7	0	1
25	girl	pre-rec	right	left	0	8	1	0
25	girl	pre-rec	left	right	0	9	1	0.142857142857143
25	girl	pre-rec	right	right	1	10	1	0.285714285714286
25	girl	pre-rec	right	right	1	11	1	0.428571428571429
25	girl	pre-rec	left	right	0	12	1	0.571428571428571
25	girl	pre-rec	left	right	0	13	1	0.714285714285714
25	girl	pre-rec	right	left	0	14	1	0.857142857142857
25	girl	pre-rec	left	left	1	15	1	1
25	girl	stream	right	right	1	16	2	0
25	girl	stream	right	right	1	17	2	0.142857142857143
25	girl	stream	left	right	0	18	2	0.285714285714286
25	girl	stream	right	right	1	19	2	0.428571428571429
25	girl	stream	left	right	0	20	2	0.571428571428571
25	girl	stream	left	left	1	21	2	0.714285714285714
25	girl	stream	right	right	1	22	2	0.857142857142857
25	girl	stream	left	left	1	23	2	1
26	girl	base	right	right	1	0	0	0
26	girl	base	left	left	1	1	0	0.142857142857143
26	girl	base	left	left	1	2	0	0.285714285714286
26	girl	base	right	right	1	3	0	0.428571428571429
26	girl	base	right	right	1	4	0	0.571428571428571
26	girl	base	left	left	1	5	0	0.714285714285714
26	girl	base	right	left	0	6	0	0.857142857142857
26	girl	base	left	left	1	7	0	1
26	girl	mirror	right	left	0	8	1	0
26	girl	mirror	left	left	1	9	1	0.142857142857143
26	girl	mirror	right	left	0	10	1	0.285714285714286
26	girl	mirror	right	left	0	11	1	0.428571428571429
26	girl	mirror	left	left	1	12	1	0.571428571428571
26	girl	mirror	left	left	1	13	1	0.714285714285714
26	girl	mirror	right	left	0	14	1	0.857142857142857
26	girl	mirror	left	left	1	15	1	1
26	girl	pre-rec	right	left	0	16	2	0
26	girl	pre-rec	right	left	0	17	2	0.142857142857143
26	girl	pre-rec	left	left	1	18	2	0.285714285714286
26	girl	pre-rec	right	left	0	19	2	0.428571428571429
26	girl	pre-rec	left	left	1	20	2	0.571428571428571
26	girl	pre-rec	left	right	0	21	2	0.714285714285714
26	girl	pre-rec	right	left	0	22	2	0.857142857142857
26	girl	pre-rec	left	left	1	23	2	1
27	girl	base	right	left	0	0	0	0
27	girl	base	left	left	1	1	0	0.142857142857143
27	girl	base	left	left	1	2	0	0.285714285714286
27	girl	base	right	left	0	3	0	0.428571428571429
27	girl	base	right	left	0	4	0	0.571428571428571
27	girl	base	left	left	1	5	0	0.714285714285714
27	girl	base	right	left	0	6	0	0.857142857142857
27	girl	base	left	left	1	7	0	1
27	girl	stream	right	left	0	8	1	0
27	girl	stream	left	left	1	9	1	0.142857142857143
27	girl	stream	right	left	0	10	1	0.285714285714286
27	girl	stream	right	left	0	11	1	0.428571428571429
27	girl	stream	left	left	1	12	1	0.571428571428571
27	girl	stream	left	left	1	13	1	0.714285714285714
27	girl	stream	right	left	0	14	1	0.857142857142857
27	girl	stream	left	left	1	15	1	1
27	girl	pre-rec	right	left	0	16	2	0
27	girl	pre-rec	right	left	0	17	2	0.142857142857143
27	girl	pre-rec	left	left	1	18	2	0.285714285714286
27	girl	pre-rec	right	left	0	19	2	0.428571428571429
27	girl	pre-rec	left	left	1	20	2	0.571428571428571
27	girl	pre-rec	left	left	1	21	2	0.714285714285714
27	girl	pre-rec	right	left	0	22	2	0.857142857142857
27	girl	pre-rec	left	left	1	23	2	1
28	boy	base	left	left	1	0	0	0
28	boy	base	left	left	1	1	0	0.142857142857143
28	boy	base	right	left	0	2	0	0.285714285714286
28	boy	base	left	left	1	3	0	0.428571428571429
28	boy	base	right	right	1	4	0	0.571428571428571
28	boy	base	left	left	1	5	0	0.714285714285714
28	boy	base	right	left	0	6	0	0.857142857142857
28	boy	base	right	left	0	7	0	1
28	boy	mirror	left	right	0	8	1	0
28	boy	mirror	right	right	1	9	1	0.142857142857143
28	boy	mirror	left	left	1	10	1	0.285714285714286
28	boy	mirror	left	left	1	11	1	0.428571428571429
28	boy	mirror	right	right	1	12	1	0.571428571428571
28	boy	mirror	left	right	0	13	1	0.714285714285714
28	boy	mirror	right	right	1	14	1	0.857142857142857
28	boy	mirror	right	right	1	15	1	1
28	boy	pre-rec	left	right	0	16	2	0
28	boy	pre-rec	right	left	0	17	2	0.142857142857143
28	boy	pre-rec	right	right	1	18	2	0.285714285714286
28	boy	pre-rec	left	left	1	19	2	0.428571428571429
28	boy	pre-rec	right	right	1	20	2	0.571428571428571
28	boy	pre-rec	left	right	0	21	2	0.714285714285714
28	boy	pre-rec	right	left	0	22	2	0.857142857142857
28	boy	pre-rec	left	left	1	23	2	1
29	girl	base	left	left	1	0	0	0
29	girl	base	left	left	1	1	0	0.142857142857143
29	girl	base	right	left	0	2	0	0.285714285714286
29	girl	base	left	left	1	3	0	0.428571428571429
29	girl	base	right	right	1	4	0	0.571428571428571
29	girl	base	left	left	1	5	0	0.714285714285714
29	girl	base	right	right	1	6	0	0.857142857142857
29	girl	base	right	right	1	7	0	1
29	girl	stream	left	right	0	8	1	0
29	girl	stream	right	right	1	9	1	0.142857142857143
29	girl	stream	left	right	0	10	1	0.285714285714286
29	girl	stream	left	right	0	11	1	0.428571428571429
29	girl	stream	right	right	1	12	1	0.571428571428571
29	girl	stream	left	right	0	13	1	0.714285714285714
29	girl	stream	right	right	1	14	1	0.857142857142857
29	girl	stream	right	right	1	15	1	1
29	girl	pre-rec	left	right	0	16	2	0
29	girl	pre-rec	right	right	1	17	2	0.142857142857143
29	girl	pre-rec	right	right	1	18	2	0.285714285714286
29	girl	pre-rec	left	right	0	19	2	0.428571428571429
29	girl	pre-rec	right	right	1	20	2	0.571428571428571
29	girl	pre-rec	left	left	1	21	2	0.714285714285714
29	girl	pre-rec	right	right	1	22	2	0.857142857142857
29	girl	pre-rec	left	right	0	23	2	1
30	girl	base	left	left	1	0	0	0
30	girl	base	left	left	1	1	0	0.142857142857143
30	girl	base	right	right	1	2	0	0.285714285714286
30	girl	base	left	left	1	3	0	0.428571428571429
30	girl	base	right	right	1	4	0	0.571428571428571
30	girl	base	left	left	1	5	0	0.714285714285714
30	girl	base	right	NA	0	6	0	0.857142857142857
30	girl	base	right	right	1	7	0	1
30	girl	pre-rec	left	right	0	8	1	0
30	girl	pre-rec	right	left	0	9	1	0.142857142857143
30	girl	pre-rec	left	right	0	10	1	0.285714285714286
30	girl	pre-rec	left	left	1	11	1	0.428571428571429
30	girl	pre-rec	right	left	0	12	1	0.571428571428571
30	girl	pre-rec	left	right	0	13	1	0.714285714285714
30	girl	pre-rec	right	right	1	14	1	0.857142857142857
30	girl	pre-rec	right	right	1	15	1	1
30	girl	mirror	left	left	1	16	2	0
30	girl	mirror	right	right	1	17	2	0.142857142857143
30	girl	mirror	right	left	0	18	2	0.285714285714286
30	girl	mirror	left	left	1	19	2	0.428571428571429
30	girl	mirror	right	left	0	20	2	0.571428571428571
30	girl	mirror	left	NA	0	21	2	0.714285714285714
30	girl	mirror	right	right	1	22	2	0.857142857142857
30	girl	mirror	left	NA	0	23	2	1
31	girl	base	left	right	0	0	0	0
31	girl	base	left	left	1	1	0	0.142857142857143
31	girl	base	right	right	1	2	0	0.285714285714286
31	girl	base	left	right	0	3	0	0.428571428571429
31	girl	base	right	left	0	4	0	0.571428571428571
31	girl	base	left	left	1	5	0	0.714285714285714
31	girl	base	right	right	1	6	0	0.857142857142857
31	girl	base	right	left	0	7	0	1
31	girl	pre-rec	left	left	1	8	1	0
31	girl	pre-rec	right	left	0	9	1	0.142857142857143
31	girl	pre-rec	left	right	0	10	1	0.285714285714286
31	girl	pre-rec	left	left	1	11	1	0.428571428571429
31	girl	pre-rec	right	left	0	12	1	0.571428571428571
31	girl	pre-rec	left	left	1	13	1	0.714285714285714
31	girl	pre-rec	right	left	0	14	1	0.857142857142857
31	girl	pre-rec	right	left	0	15	1	1
31	girl	stream	left	left	1	16	2	0
31	girl	stream	right	right	1	17	2	0.142857142857143
31	girl	stream	right	right	1	18	2	0.285714285714286
31	girl	stream	left	right	0	19	2	0.428571428571429
31	girl	stream	right	right	1	20	2	0.571428571428571
31	girl	stream	left	right	0	21	2	0.714285714285714
31	girl	stream	right	left	0	22	2	0.857142857142857
31	girl	stream	left	left	1	23	2	1
32	girl	base	right	right	1	0	0	0
32	girl	base	right	right	1	1	0	0.142857142857143
32	girl	base	left	left	1	2	0	0.285714285714286
32	girl	base	left	left	1	3	0	0.428571428571429
32	girl	base	right	left	0	4	0	0.571428571428571
32	girl	base	left	left	1	5	0	0.714285714285714
32	girl	base	right	right	1	6	0	0.857142857142857
32	girl	base	left	right	0	7	0	1
32	girl	pre-rec	left	left	1	8	1	0
32	girl	pre-rec	right	right	1	9	1	0.142857142857143
32	girl	pre-rec	right	left	0	10	1	0.285714285714286
32	girl	pre-rec	left	right	0	11	1	0.428571428571429
32	girl	pre-rec	right	left	0	12	1	0.571428571428571
32	girl	pre-rec	left	left	1	13	1	0.714285714285714
32	girl	pre-rec	left	left	1	14	1	0.857142857142857
32	girl	pre-rec	right	right	1	15	1	1
32	girl	mirror	left	left	1	16	2	0
32	girl	mirror	left	left	1	17	2	0.142857142857143
32	girl	mirror	right	left	0	18	2	0.285714285714286
32	girl	mirror	left	left	1	19	2	0.428571428571429
32	girl	mirror	right	left	0	20	2	0.571428571428571
32	girl	mirror	right	right	1	21	2	0.714285714285714
32	girl	mirror	left	left	1	22	2	0.857142857142857
32	girl	mirror	right	right	1	23	2	1
33	girl	base	right	right	1	0	0	0
33	girl	base	right	right	1	1	0	0.142857142857143
33	girl	base	left	left	1	2	0	0.285714285714286
33	girl	base	left	left	1	3	0	0.428571428571429
33	girl	base	right	right	1	4	0	0.571428571428571
33	girl	base	left	left	1	5	0	0.714285714285714
33	girl	base	right	left	0	6	0	0.857142857142857
33	girl	base	left	left	1	7	0	1
33	girl	pre-rec	left	left	1	8	1	0
33	girl	pre-rec	right	left	0	9	1	0.142857142857143
33	girl	pre-rec	right	left	0	10	1	0.285714285714286
33	girl	pre-rec	left	right	0	11	1	0.428571428571429
33	girl	pre-rec	right	right	1	12	1	0.571428571428571
33	girl	pre-rec	left	left	1	13	1	0.714285714285714
33	girl	pre-rec	left	right	0	14	1	0.857142857142857
33	girl	pre-rec	right	left	0	15	1	1
33	girl	stream	left	left	1	16	2	0
33	girl	stream	left	left	1	17	2	0.142857142857143
33	girl	stream	right	right	1	18	2	0.285714285714286
33	girl	stream	left	left	1	19	2	0.428571428571429
33	girl	stream	right	right	1	20	2	0.571428571428571
33	girl	stream	right	right	1	21	2	0.714285714285714
33	girl	stream	left	left	1	22	2	0.857142857142857
33	girl	stream	right	right	1	23	2	1
34	boy	base	right	right	1	0	0	0
34	boy	base	right	right	1	1	0	0.142857142857143
34	boy	base	left	left	1	2	0	0.285714285714286
34	boy	base	left	left	1	3	0	0.428571428571429
34	boy	base	right	left	0	4	0	0.571428571428571
34	boy	base	left	left	1	5	0	0.714285714285714
34	boy	base	right	right	1	6	0	0.857142857142857
34	boy	base	left	left	1	7	0	1
34	boy	stream	left	right	0	8	1	0
34	boy	stream	right	right	1	9	1	0.142857142857143
34	boy	stream	right	right	1	10	1	0.285714285714286
34	boy	stream	left	right	0	11	1	0.428571428571429
34	boy	stream	right	right	1	12	1	0.571428571428571
34	boy	stream	left	right	0	13	1	0.714285714285714
34	boy	stream	left	right	0	14	1	0.857142857142857
34	boy	stream	right	right	1	15	1	1
34	boy	pre-rec	left	right	0	16	2	0
34	boy	pre-rec	left	left	1	17	2	0.142857142857143
34	boy	pre-rec	right	left	0	18	2	0.285714285714286
34	boy	pre-rec	left	left	1	19	2	0.428571428571429
34	boy	pre-rec	right	left	0	20	2	0.571428571428571
34	boy	pre-rec	right	left	0	21	2	0.714285714285714
34	boy	pre-rec	left	right	0	22	2	0.857142857142857
34	boy	pre-rec	right	left	0	23	2	1
35	boy	base	right	right	1	0	0	0
35	boy	base	right	right	1	1	0	0.142857142857143
35	boy	base	left	right	0	2	0	0.285714285714286
35	boy	base	left	left	1	3	0	0.428571428571429
35	boy	base	right	right	1	4	0	0.571428571428571
35	boy	base	left	right	0	5	0	0.714285714285714
35	boy	base	right	right	1	6	0	0.857142857142857
35	boy	base	left	left	1	7	0	1
35	boy	mirror	left	right	0	8	1	0
35	boy	mirror	right	right	1	9	1	0.142857142857143
35	boy	mirror	right	left	0	10	1	0.285714285714286
35	boy	mirror	left	right	0	11	1	0.428571428571429
35	boy	mirror	right	left	0	12	1	0.571428571428571
35	boy	mirror	left	right	0	13	1	0.714285714285714
35	boy	mirror	left	right	0	14	1	0.857142857142857
35	boy	mirror	right	right	1	15	1	1
35	boy	pre-rec	left	right	0	16	2	0
35	boy	pre-rec	left	right	0	17	2	0.142857142857143
35	boy	pre-rec	right	left	0	18	2	0.285714285714286
35	boy	pre-rec	left	left	1	19	2	0.428571428571429
35	boy	pre-rec	right	left	0	20	2	0.571428571428571
35	boy	pre-rec	right	right	1	21	2	0.714285714285714
35	boy	pre-rec	left	left	1	22	2	0.857142857142857
35	boy	pre-rec	right	right	1	23	2	1
36	girl	base	right	right	1	0	0	0
36	girl	base	right	left	0	1	0	0.142857142857143
36	girl	base	left	right	0	2	0	0.285714285714286
36	girl	base	left	right	0	3	0	0.428571428571429
36	girl	base	right	right	1	4	0	0.571428571428571
36	girl	base	left	left	1	5	0	0.714285714285714
36	girl	base	right	left	0	6	0	0.857142857142857
36	girl	base	left	left	1	7	0	1
36	girl	stream	left	left	1	8	1	0
36	girl	stream	right	left	0	9	1	0.142857142857143
36	girl	stream	right	right	1	10	1	0.285714285714286
36	girl	stream	left	left	1	11	1	0.428571428571429
36	girl	stream	right	left	0	12	1	0.571428571428571
36	girl	stream	left	right	0	13	1	0.714285714285714
36	girl	stream	left	right	0	14	1	0.857142857142857
36	girl	stream	right	right	1	15	1	1
36	girl	mirror	left	left	1	16	2	0
36	girl	mirror	right	right	1	17	2	0.142857142857143
36	girl	mirror	left	right	0	18	2	0.285714285714286
36	girl	mirror	left	right	0	19	2	0.428571428571429
36	girl	mirror	right	right	1	20	2	0.571428571428571
36	girl	mirror	left	left	1	21	2	0.714285714285714
36	girl	mirror	right	right	1	22	2	0.857142857142857
36	girl	mirror	right	left	0	23	2	1
37	boy	base	right	right	1	0	0	0
37	boy	base	right	right	1	1	0	0.142857142857143
37	boy	base	left	left	1	2	0	0.285714285714286
37	boy	base	left	left	1	3	0	0.428571428571429
37	boy	base	right	right	1	4	0	0.571428571428571
37	boy	base	left	left	1	5	0	0.714285714285714
37	boy	base	right	right	1	6	0	0.857142857142857
37	boy	base	left	left	1	7	0	1
37	boy	mirror	left	left	1	8	1	0
37	boy	mirror	right	left	0	9	1	0.142857142857143
37	boy	mirror	right	right	1	10	1	0.285714285714286
37	boy	mirror	left	left	1	11	1	0.428571428571429
37	boy	mirror	right	left	0	12	1	0.571428571428571
37	boy	mirror	left	left	1	13	1	0.714285714285714
37	boy	mirror	left	left	1	14	1	0.857142857142857
37	boy	mirror	right	left	0	15	1	1
37	boy	stream	left	right	0	16	2	0
37	boy	stream	right	right	1	17	2	0.142857142857143
37	boy	stream	left	left	1	18	2	0.285714285714286
37	boy	stream	left	left	1	19	2	0.428571428571429
37	boy	stream	right	right	1	20	2	0.571428571428571
37	boy	stream	left	right	0	21	2	0.714285714285714
37	boy	stream	right	right	1	22	2	0.857142857142857
37	boy	stream	right	right	1	23	2	1
